# Supplementary material for: Dimeric and trimeric catenation of giant chiral [8 + 12] imine cubes driven by weak supramolecular interactions
Source: Nat Chem. 2022 Dec 1;15(3):413–23. doi: 10.1038/s41557-022-01094-w (PMC9986109; doi:10.1038/s41557-022-01094-w)
Supplement: Supplementary file 2 — Xyz files of computational data. [file 41557_2022_1094_MOESM2_ESM.zip]

Archive with 1 entries (1 files):
- xyz coordinates.doc
